# Supplementary material for: Quick accomplishment and responsiveness were associated with a lower risk of mortality from cardiovascular disease among Japanese older men: the Japan Collaborative Cohort Study
Source: Environ Health Prev Med. 2025 Mar 8;30:15. doi: 10.1265/ehpm.24-00323 (PMC11925706; doi:10.1265/ehpm.24-00323)
Supplement: Supplementary file 1 — Additional file 1: Supplemental Table 1 Sex- and age-specific baseline characteristics of participants according to quick accomplishment and responsiveness. Supplemental Table 2 Sex-specific baseline characteristics of participants by the combination of quick accomplishment and responsiveness. Supplemental Table 3 Sex- and age-specific baseline characteristics of participants by the combination of quick accomplishment and responsiveness. [file ehpm-30-015-s001.xlsx]

## Sheet: Supplemental table 1
Supplemental Table 1 Sex- and age-specific baseline characteristics of participants according to quick accomplishment and responsiveness
	Quick accomplishment			Responsiveness
	－ ＋			－ ＋
Men aged 40-59 years
No. of participants	8062	9738		11882	5918
Age, years	50.0 (6.0)	49.7 (6.0)		50.1 (6.0)	49.3 (6.0)
Body mass index, kg/m2	23.1 (2.7)	23.0 (4.4)		23.0 (4.1)	23.2 (2.8)
History of hypertension	928 (11.5)	1,221 (12.5)		1,452 (12.2)	697 (11.8)
History of diabetes	333 (4.1)	468 (4.8)		529 (4.5)	272 (4.6)
Current smoker	4,367 (54.2)	5,385 (55.3)		6,272 (52.8)	3,480 (58.8)
Current drinker	6,194 (76.8)	7,696 (79.0)		9,272 (78.0)	4,618 (78.0)
Sports≥5h/week	339 (4.2)	453 (4.7)		438 (3.7)	354 (6.0)
Walking ≥1h/day	3,663 (45.4)	4,434 (45.5)		5,427 (45.7)	2,670 (45.1)
College or more	1,239 (15.4)	1,697 (17.4)		1,766 (14.9)	1,170 (19.8)
Employment status
Employed	4,112 (51.0)	5,395 (55.4)		6,420 (54.0)	3,087 (52.2)
Self-employed	2,788 (37.1)	3,327 (36.1)		3,952 (35.4)	2,163 (39.0)
House-keeping	5 (0.07)	3 (0.03)		5 (0.04)	3 (0.05)
Unemployed	268 (3.6)	212 (2.3)		344 (3.1)	136 (2.5)
Others	335 (4.46)	276 (3.0)		460 (4.1)	151 (2.7)
Perceive mental stress	1,461 (18.1)	3,769 (38.7)		3,171 (26.7)	2,059 (34.8)
Purpose of life	3,451 (42.8)	5,434 (55.8)		5,039 (42.4)	3,846 (65.0)
Perceive life enjoyment	2,586 (32.1)	3,934 (40.4)		3,600 (30.3)	2,920 (49.3)
Likely to be an angry	964 (12.0)	3,160 (32.5)		2,249 (18.9)	1,875 (31.7)
Men aged 60-79 years
No. of participants	7227	5874		9575	3526
Age, years	67.0 (5.4)	66.4 (5.2)		66.9 (5.3)	66.4 (5.2)
Body mass index, kg/m2	22.2 (3.5)	22.2 (2.8)		22.1 (2.8)	22.5 (4.0)
History of hypertension	1,813 (25.1)	1,370 (23.3)		2,422 (25.3)	761 (21.6)
History of diabetes	521 (7.2)	439 (7.5)		698 (7.3)	262 (7.4)
Current smoker	3,296 (45.6)	2,710 (46.1)		4,332 (45.2)	1,674 (47.5)
Current drinker	4,709 (65.2)	3,905 (66.5)		6,339 (66.2)	2,275 (64.5)
Sports≥5h/week	734 (10.2)	639 (10.9)		970 (10.1)	403 (11.4)
Walking ≥1h/day	3,268 (45.2)	2,740 (46.7)		4,485 (46.8)	1,523 (43.2)
College or more	1,094 (15.1)	1,034 (17.6)		1,394 (14.6)	734 (20.8)
Employment status
Employed	1,033 (14.3)	1,129 (19.2)		1,538 (16.1)	624 (17.7)
Self-employed	2,364 (36.5)	1,967 (37.1)		3,160 (36.2)	1,171 (38.3)
House-keeping	10 (0.2)	6 (0.1)		11 (0.1)	5 (0.2)
Unemployed	2,475 (38.2)	1,718 (32.4)		3,199 (36.7)	994 (32.5)
Others	601 (9.3)	481 (9.01)		818 (9.4)	264 (8.6)
Perceive mental stress	559 (7.7)	1,042 (17.7)		1,006 (10.5)	595 (16.9)
Purpose of life	3,041 (42.1)	3,318 (56.5)		3,978 (41.6)	2,381 (67.5)
Perceive life enjoyment	2,465 (34.1)	2,731 (46.5)		3,259 (34.0)	1,937 (54.9)
Likely to be an angry	726 (10.1)	1,556 (26.5)		1,439 (15.0)	843 (23.9)
Women aged 40-59 years
No. of participants	13272	12012		19112	6172
Age, years	50.3 (5.9)	50.1 (5.9)		50.4 (5.9)	49.8 (5.9)
Body mass index, kg/m2	23.2 (3.9)	22.9 (2.9)		23.0 (3.0)	23.2 (4.5)
History of hypertension	1,648 (12.4)	1,470 (12.2)		2,353 (12.3)	765 (12.4)
History of diabetes	260 (2.0)	222 (1.9)		353 (1.8)	129 (2.1)
Current smoker	568 (4.3)	708 (5.9)		768 (4.0)	508 (8.2)
Current drinker	3,090 (23.3)	3,294 (27.4)		4,515 (23.6)	1,869 (30.3)
Sports≥5h/week	343 (2.6)	345 (2.9)		461 (2.4)	227 (3.7)
Walking ≥1h/day	6,078 (45.8)	5,687 (47.3)		8,985 (47.0)	2,780 (45.0)
College or more	1,390 (10.5)	1,346 (11.2)		1,883 (9.9)	853 (13.8)
Employment status
Employed	4,259 (32.1)	4,771 (39.7)		6,861 (35.9)	2,169 (35.1)
Self-employed	2,508 (20.3)	2,439 (22.0)		3,608 (20.2)	1,339 (23.9)
House-keeping	4,178 (33.8)	2,909 (26.2)		5,442 (30.5)	1,645 (29.3)
Unemployed	802 (6.5)	483 (4.4)		1,049 (5.9)	236 (4.2)
Others	616 (5.0)	484 (4.4)		882 (4.9)	218 (3.9)
Perceive mental stress	2,077 (15.7)	3,897 (32.4)		4,273 (22.4)	1,701 (27.6)
Purpose of life	4,908 (37.0)	5,848 (48.7)		6,923 (36.2)	3,833 (62.1)
Perceive life enjoyment	4,262 (32.1)	4,643 (38.7)		5,795 (30.3)	3,110 (50.4)
Likely to be an angry	1,072 (8.1)	2,506 (20.9)		2,357 (12.3)	1,221 (19.8)
Women aged 60-79 years
No. of participants	11310	7554		15109	3755
Age, years	67.2 (5.3)	66.4 (5.1)		67.0 (5.3)	66.6 (5.1)
Body mass index, kg/m2	23.0 (4.6)	22.8 (3.2)		23.0 (4.6)	22.7 (3.2)
History of hypertension	3,109 (27.5)	2,005 (26.5)		4,176 (27.6)	938 (25.0)
History of diabetes	599 (5.3)	383 (5.1)		789 (5.2)	193 (5.1)
Current smoker	417 (3.7)	302 (4.0)		509 (3.4)	210 (5.6)
Current drinker	1,844 (163)	1,495 (19.8)		2,530 (16.7)	809 (21.5)
Sports≥5h/week	622 (5.5)	530 (7.0)		871 (5.8)	281 (7.5)
Walking ≥1h/day	5,016 (44.4)	3,624 (48.0)		6,932 (45.9)	1,708 (45.5)
College or more	749 (6.6)	624 (8.3)		968 (6.4)	405 (10.8)
Employment status
Employed	610 (5.4)	586 (7.8)		943 (6.2)	253 (6.7)
Self-employed	1,226 (12.1)	1,020 (15.1)		1,719 (12.6)	527 (16.4)
House-keeping	3,280 (32.2)	2,144 (31.8)		4,344 (31.7)	1,080 (33.5)
Unemployed	4,436 (43.6)	2,493 (37.0)		5,763 (42.1)	1,166 (36.2)
Others	625 (6.1)	495 (7.4)		922 (6.7)	198 (6.1)
Perceive mental stress	1,033 (9.1)	1,546 (20.5)		1,865 (12.3)	714 (19.0)
Purpose of life	3,763 (33.3)	3,585 (47.5)		5,034 (33.3)	2,314 (61.6)
Perceive life enjoyment	3,592 (31.8)	3,231 (42.8)		4,832 (32.0)	1,991 (53.0)
Likely to be an angry	633 (5.6)	1,215 (16.1)		1,291 (8.5)	557 (14.8)
Age and body mass index are expressed as mean (standard deviation), and the others are expressed as numbers (percentages).

## Sheet: Table2 
Supplemental Table 2 Sex-specific baseline characteristics of participants by the combination of quick accomplishment and responsiveness
Quick accomplishment Responsiveness	- + - -		- + + +
Men
No. of participants	12323	9134	2966	6478
Age, years	58.5 (10.2)	56.4 (9.9)	56.3 (10.3)	55.4 (9.9)
Body mass index, kg/m2	22.6 (2.8)	22.6 (4.5)	23.1 (4.3)	22.9 (2.8)
History of hypertension	2,291 (18.6)	1,583 (17.3)	450 (15.2)	1,008 (15.6)
History of diabetes	676 (5.5)	551 (6.0)	178 (6.0)	356 (5.5)
Current smoker	6,089 (52.2)	4,518 (51.9)	1,577 (56.1)	5,577 (57.5)
Current drinker	8,820 (74.7)	6,791 (77.4)	2,083 (73.2)	4,810 (77.0)
Sports≥5h/week	830 (6.7)	578 (6.3)	243 (8.2)	514 (7.9)
Walking ≥1h/day	5,657 (45.9)	4,255 (46.6)	1,274 (43.0)	2,919 (45.1)
College or more	1,742 (14.1)	1,418 (15.5)	591 (19.9)	1,313 (20.3)
Employment status
Employed	4,093 (33.2)	3,865 (42.3)	1,052 (35.5)	2,659 (41.1)
Self-employed	4.121 (36.4)	2,991 (34.9)	1,031 (38.7)	2.303 (38.8)
House-keeping	14 (0.1)	2 (0.02)	1 (0.04)	7 (0.12)
Unemployed	2,320 (20.5)	1,223 (14.3)	423 (15.9)	707 (11.9)
Others	781 (6.9)	497 (5.8)	155 (5.8)	260 (4.4)
Perceive mental stress	1,540 (12.5)	2,637 (28.9)	480 (16.2)	2,174 (33.6)
Purpose of life	4,661 (37.8)	4,356 (47.7)	1,831 (61.7)	4,396 (67.9)
Perceive life enjoyment	3,581 (29.1)	3,278 (35.9)	1,470 (49.6)	3,387 (52.3)
Likely to be an angry	1,272 (10.3)	2,416 (26.5)	418 (14.1)	2,300 (35.5)
Women
No. of participants	21140	13081	3442	6485
Age, years	58.3 (10.1)	56.6 (9.7)	56.4 (10.1)	56.0 (9.7)
Body mass index, kg/m2	23.0 (3.5)	22.7 (3.0)	23.6 (6.9)	23.1 (3.1)
History of hypertension	4,154 (19.7)	2,375 (18.2)	603 (17.5)	1,100 (17.0)
History of diabetes	741 (3.5)	401 (3.1)	118 (3.4)	204 (3.2)
Current smoker	746 (4.0)	531 (4.6)	239 (7.7)	479 (8.2)
Current drinker	4,014 (20.6)	3,031 (24.8)	920 (28.4)	1,758 (28.9)
Sports≥5h/week	795 (3.8)	537 (4.1)	170 (4.9)	338 (5.2)
Walking ≥1h/day	9,624 (45.5)	6,291 (48.1)	1,468 (42.7)	3,020 (46.6)
College or more	1,687 (8.0)	1,164 (8.9)	452 (13.1)	806 (12.4)
Employment status
Employed	4,151 (19.6)	3,653 (27.9)	718 (20.9)	1,704 (26.3)
Self-employed	3,094 (15.9)	2,233 (18.5)	640 (20.8)	1,226 (21.3)
House-keeping	6,390 (32.8)	3,396 (28.1)	1,068 (34.7)	1,657 (28.8)
Unemployed	4,702 (24.2)	2,110 (17.5)	536 (17.4)	866 (15.1)
Others	1,121 (5.8)	683 (5.7)	120 (3.9)	296 (5.2)
Perceive mental stress	2,619 (12.4)	3,519 (26.9)	491 (14.3)	1,924 (29.7)
Purpose of life	6,643 (31.4)	5,314 (40.6)	2,028 (58.9)	4,119 (63.5)
Perceive life enjoyment	6,095 (28.8)	4,532 (34.7)	1,759 (51.1)	3,342 (51.5)
Likely to be an angry	1,393 (6.6)	2,255 (17.2)	312 (9.1)	1,466 (22.6)
Age and body mass index are expressed as mean (standard deviation), and the others are expressed as numbers (percentages).

## Sheet: supp table3
Supplemental Table 3 Sex- and age-specific baseline characteristics of participants by the combination of quick accomplishment and responsiveness
Quick accomplishment Responsiveness	- + - -		- + + +
Men aged 40-59 years
No. of participants	6311	5571	1751	4167
Age, years	50.3 (6.0)	50.0 (6.0)	49.1 (6.0)	49.4 (6.0)
Body mass index, kg/m2	23.0 (2.7)	22.9 (5.3)	23.3 (2.9)	23.2 (2.8)
History of hypertension	741 (11.7)	711 (12.8)	187 (10.7)	510 (12.2)
History of diabetes	255 (4.0)	274 (4.9)	78 (4.5)	194 (4.7)
Current smoker	3,364 (53.3)	2,908 (52.2)	1,003 (57.3)	2,477 (59.4)
Current drinker	4,876 (77.3)	4,396 (78.9)	1,318 (75.3)	3,300 (79.2)
Sports≥5h/week	235 (3.7)	203 (3.6)	104 (5.9)	250 (6.0)
Walking ≥1h/day	2,894 (45.9)	2,533 (45.5)	769 (43.9)	1,901 (45.6)
College or more	902 (14.3)	864 (15.5)	337 (19.3)	833 (20.0)
Employment status
Employed	3,243 (51.4)	3,177 (57.0)	869 (49.6)	2,218 (53.2)
Self-employed	2,152 (36.5)	1,800 (34.0)	636 (39.3)	1,527 (38.9)
House-keeping	5 (0.08)	0 (0.0)	0(0.0)	3 (0.08)
Unemployed	217 (3.7)	127 (2.4)	51 (3.2)	85 (2.2)
Others	273 (4.6)	187 (3.5)	62 (3.8)	89 (2.3)
Perceive mental stress	1,102 (17.5)	2,069 (37.1)	359 (20.5)	1,700 (40.8)
Purpose of life	2,392 (37.9)	2,647 (47.5)	1,059 (60.5)	2,787 (66.9)
Perceive life enjoyment	1,748 (27.7)	1,852 (33.2)	838 (47.9)	2,082 (50.0)
Likely to be an angry	692 (11.0)	1,557 (28.0)	272 (15.5)	1,603 (38.5)
Men aged 60-79 years
No. of participants	6012	3563	1215	2311
Age, years	67.1 (5.4)	66.5 (5.2)	66.6 (5.3)	66.4 (5.2)
Body mass index, kg/m2	22.1 (2.8)	22.1 (2.8)	22.7 (5.7)	22.4 (2.7)
History of hypertension	1,550 (25.8)	872 (24.5)	263 (21.7)	498 (21.6)
History of diabetes	421 (7.0)	277 (7.8)	100 (8.2)	162 (7.0)
Current smoker	2,722 (45.3)	1,610 (45.2)	574 (47.2)	1,100 (47.6)
Current drinker	3,944 (65.6)	2,395 (67.2)	765 (63.0)	1,510 (65.3)
Sports≥5h/week	595 (9.9)	375 (10.5)	139 (11.4)	264 (11.4)
Walking ≥1h/day	2,763 (46.0)	1,722 (48.3)	505 (41.6)	1,018 (44.1)
College or more	840 (14.0)	554 (15.6)	254 (20.9)	480 (20.8)
Employment status
Employed	850 (14.1)	688 (19.3)	183 (15.1)	441 (19.1)
Self-employed	1,969 (36.2)	1,191 (36.2)	395 (37.8)	776 （38.5）
House-keeping	9 (0.2)	2 (0.06)	1 (0.1)	4 (0.2)
Unemployed	2,103 (38.7)	1,096 (33.3)	372 (35.6)	622 (30.9)
Others	508 (9.3)	310 (9.4)	93 (8.9)	171 (8.5)
Perceive mental stress	438 (7.3)	568 (15.9)	121 (10.0)	474 (20.5)
Purpose of life	2,269 (37.7)	1,709 (48.0)	772 (63.5)	1,609 (69.6)
Perceive life enjoyment	1,833 (30.5)	1,426 (40.0)	632 (52.0)	1,305 (56.5)
Likely to be an angry	580 (9.7)	859 (24.1)	146 (12.0)	697 (30.2)
Women aged 40-59 years
No. of participants	11193	7919	2079	4093
Age, years	50.4 (5.9)	50.3 (5.9)	49.5 (5.9)	49.9 (5.9)
Body mass index, kg/m2	23.2 (3.1)	22.8 (2.9)	23.6 (6.6)	23.1 (2.9)
History of hypertension	1,382 (12.3)	972 (12.3)	267 (12.8)	498 (12.2)
History of diabetes	212 (1.9)	141 (1.8)	48 (2.3)	81 (2.0)
Current smoker	406 (3.6)	362 (4.6)	162 (7.8)	346 (8.5)
Current drinker	2,453 (21.9)	2,062 (26.0)	637 (30.6)	1,232 (30.1)
Sports≥5h/week	261 (2.3)	200 (2.5)	82 (3.9)	145 (3.5)
Walking ≥1h/day	5,201 (46.5)	3,784 (47.8)	877 (42.2)	1,903 (46.5)
College or more	1,094 (9.8)	789 (10.0)	296 (14.2)	557 (13.6)
Employment status
Employed	3,622 (32.4)	3,239 (40.1)	637 (30.6)	1,532 (37.4)
Self-employed	2,052 (19.6)	1,556 (21.1)	456 (24.0)	883 (23.8)
House-keeping	3,522 (33.7)	1,920 (26.0)	656 (34.5)	989 (26.7)
Unemployed	715 (6.8)	334 (4.5)	87 (4.6)	149 (4.0)
Others	552 (5.3)	330 (4.5)	64 (3.4)	154 (4.2)
Perceive mental stress	1,748 (15.6)	2,525 (31.9)	329 (15.8)	1,372 (33.5)
Purpose of life	3,699 (33.1)	3,224 (40.7)	1,209 (58.2)	2,624 (64.1)
Perceive life enjoyment	3,208 (28.7)	2,587 (32.7)	1,054 (50.7)	2,056 (50.2)
Likely to be an angry	862 (7.7)	1,495 (18.9)	210 (10.1)	1,011 (24.7)
Women aged 60-79 years
No. of participants	9947	5162	1363	2392
Age, years	67.2 (5.3)	66.4 (5.1)	66.8 (5.1)	66.4 (5.1)
Body mass index, kg/m2	22.9 (4.0)	22.6 (3.2)	23.6 (7.4)	23.1 (3.3)
History of hypertension	2,773 (27.9)	1,403 (27.2)	336 (24.7)	602 (25.2)
History of diabetes	529 (5.3)	260 (5.0)	70 (5.1)	123 (5.1)
Current smoker	340 (3.4)	169 (3.3)	77 (5.7)	133 (5.6)
Current drinker	1,561 (15.7)	969 (18.8)	283 (20.58)	526 (22.0)
Sports≥5h/week	534 (5.4)	337 (6.5)	88 (6.5)	193 (8.1)
Walking ≥1h/day	4,425 (44.5)	2,507 (48.6)	591 (43.4)	1,117 (46.7)
College or more	593 (6.0)	375 (7.3)	156 (11.5)	249 (10.4)
Employment status
Employed	529 (5.3)	414 (8.0)	81 (5.9)	172 (7.2)
Self-employed	1,042 (11.6)	677 (14.4)	184 (15.6)	343 (16.8)
House-keeping	2,868 (31.9)	1,476 (31.4)	412 (34.9)	668 (32.7)
Unemployed	3,987 (44.3)	1,776 (37.8)	449 (38.0)	717 (35.1)
Others	569 (6.3)	353 (7.5)	56 (4.7)	142 (7.0)
Perceive mental stress	871 (8.8)	994 (19.3)	162 (11.9)	552 (23.1)
Purpose of life	2,944 (29.6)	2,090 (40.5)	819 (60.1)	1,495 (62.5)
Perceive life enjoyment	2,887 (29.0)	1,945 (37.7)	705 (51.7)	1,286 (53.8)
Likely to be an angry	531 (5.3)	760 (14.7)	102 (7.5)	455 (19.0)
Age and body mass index are expressed as mean (standard deviation), and the others are expressed as numbers (percentages).

## Sheet: Supplemental table 3
Supplemental Table 4 Sex-specific hazard ratio (HRs) and 95% confidence interval of cardiovascular mortality according to the absence or presence of quick accomplishment and responsiveness.
	Quick accomplishment		Responsiveness
	- +		- +
Men
No. at risk	15289	15612	21457	9444
Person-years	238251	252850	337878	153224
No. of cases	1420	1126	1878	668
Age-adjusted HR (95%CI)	Ref.	0.90(0.83-0.97) *	Ref.	0.91(0.84-1.00)*
Multivariable HR (95%CI)	Ref.	0.93(0.86-1.01)	Ref.	0.93(0.85-1.02)
Women
No. at risk	24582	19566	34221	9927
Person-years	399089	328917	561257	166749
No. of cases	1495	908	1927	476
Age-adjusted HR (95%CI)	Ref.	0.90(0.83-0.98)*	Ref.	0.97(0.81-1.15)
Multivariable HR (95%CI)	Ref.	0.91(0.83-0.99)*	Ref.	1.01(0.91-1.13)
*:p<0.05
Adjusted further for age, body mass index, smoking status, alcohol intake, education level, history of hypertension and diabetes, job status, sports, walking, perceived stress, ikigai, life enjoyment, and likely to be an angry.

## Sheet: Supplemental table 4
Supplemental table 5 Hazard ratio (HRs) and 95% confidence interval of cardiovascular mortality according to the absence or presence of quick accomplishment and responsiveness, stratified by age.
	Quick accomplishment		Responsiveness
	- +		- +
Men aged 40-59 years
No. at risk	8062	9738	11882	5918
Person-years	141076	170818	207847	104047
No. of cases	276	306	390	192
Age-adjusted HR (95%CI)	Ref.	0.95 (0.81-1.12)	Ref.	1.06 (0.89-1.26)
Multivariable HR (95%CI)	Ref.	0.98 (0.82-1.16)	Ref.	1.03 (0.86-1.24)
Men aged 60-79 years
No. at risk	7227	5874	9575	3526
Person-years	97174	82032	130030	49176
No. of cases	1144	820	1488	476
Age-adjusted HR (95%CI)	Ref.	0.88 (0.81-0.97)*	Ref.	0.87 (0.78-0.96)*
Multivariable HR (95%CI)	Ref.	0.92 (0.83-1.01)	Ref.	0.89 (0.79-0.99)*
Women aged 40-59 years
No. at risk	13272	12012	19112	6172
Person-years	233824	214906	338896	109833
No. of cases	206	163	286	83
Age-adjusted HR (95%CI)	Ref.	0.87 (0.71-1.06)	Ref.	0.94 (0.74-1.20)
Multivariable HR (95%CI)	Ref.	0.88 (0.71-1.09)	Ref.	0.95 (0.74-1.24)
Women aged 60-79 years
No. at risk	11310	7554	15109	3755
Person-years	165264	114012	222361	56915
No. of cases	1289	745	1641	393
Age-adjusted HR (95%CI)	Ref.	0.90 (0.83-0.99)*	Ref.	0.96 (0.86-1.07)
Multivariable HR (95%CI)	Ref.	0.92 (0.83-1.01)	Ref.	1.02 (0.91-1.15)
*:p<0.05
Adjusted further for age, body mass index, smoking status, alcohol intake, education level, history of hypertension and diabetes, job status, sports, walking, perceived stress, ikigai, life enjoyment, and likely to be an angry.
